# Supplementary material for: Foliar Pine Pathogens From Different Kingdoms Share Defence‐Eliciting Effector Proteins
Source: Mol Plant Pathol. 2025 Mar 2;26(3):e70065. doi: 10.1111/mpp.70065 (PMC11872807; doi:10.1111/mpp.70065)
Supplement: Supplementary file 11 — Table S1. Dothistroma septosporum NZE10 candidate effector proteins (DsCEs) and their homologues in Cyclaneusma minus NZFS809 and Phytophthora pluvialis NZFS3000. [file MPP-26-e70065-s006.xlsx]

## Sheet: S1
Supplementary Table S1. Dothistroma septosporum NZE10 candidate effector proteins (DsCEs) and their homologues in Cyclaneusma minus NZFS809 and Phytophthora pluvialis NZFS3000.
Pathogen protein IDa	Descriptionb	EffectorP predicitonc	Homologue identityd			DsCE AlphaFold structural prediction RCSB PDB accession IDe
D. septosporum only
Ds19040	HP	Apoplastic				-
Ds24695	HP	Dual				Microneme antigen – 2yil (10.3)
Ds42387	HP	Cytoplasmic				-
Ds43416	DsEcp20-4	Apoplastic				Root induced effector protein TSP1 – 7cwj (18.4)
Ds51158	DsEcp20-2	Dual				Major allergen Alt a 1 subunit – 4aud (9.0)
Ds51311	DsEcp20-1	Dual				Root induced effector protein TSP1 – 7cwj (9.3)
Ds69113	Phialide A-like	Apoplastic				16.4 kDa salivary peptide – 7kc8 (10.1) - β-trefoil
Ds70155	Cerato-platanin-like	Apoplastic				Cerato-platanin–1 – 3m3g (23.2)
Ds70694	DsEcp20-3	Apoplastic				Effector protein PevD1 – 5xmz (9.3)
Ds71565	HP	Dual				-
Ds74283	HP	Apoplastic				30 kDa protein – 4efq (12.6) - β-trefoil
Ds74790	HP	Apoplastic				Alpha-galactosyl-binding lectin 4nds – (5.7)
Ds74875	HP	Apoplastic				TMV resistance protein – 5v6i (9.1)
Ds75009	Hydrophobin-like	Apoplastic				Hydrophobin – 2pl6 (6.2)
Ds129328	HP	Dual				14-3-3 protein – 6a5s (7.9)
Ds131088	HP	Cytoplasmic				-
Ds158381	DsEcp2-1	Apoplastic				Kp4 toxin – 1kpt (6.8)
D. septosporum and C. minus			Ds and Cm
Ds46236 – Cm7343	DsEcp6-like	Apoplastic	31.8			Extracellular protein–6 - 4b8v (27.5)
Ds67456 – Cm3176	HP	Cytoplasmic	45.7			Glucuronyltransferase – 1v84 (9.0)
Ds69845 – Cm7313	HP	Apoplastic	45.8			Pyocyanin demethylase – 5k21 (6.0)
Ds70057 – Cm835	DsEcp32-like	Apoplastic	29.1			Trypsin inhibitor – 4j2k (9.1) - β-trefoil
Ds71487 – Cm2492	RcCD1 homologue	Apoplastic	36.5			Serine proteinase inhibitor – 3e8l (11.9) - β-trefoil
Ds75860 – Cm835	DsEcp32-like	Dual	28.6			16.4 kDa salivary peptide – 7kc8 (9.7) - β-trefoil
Ds124808 – Cm8683	HP	Apoplastic	25.9			-
Ds131290 – Cm4412	LysM CBD	Apoplastic	49.2			Chitinase A – 5bum (7.4)
Ds153323 – Cm5304	HP	Cytoplasmic	34.9			Chaperone modulator protein – 3ucs (3.4)
Ds174276 – Cm835	DsEcp32-like	Apoplastic	26.3			Trypsin inhibitor – 4j2k (9.7) - β-trefoil
D. septosporum and C. minus and P. pluvialis			Ds and Cm	Ds and Pp	Cm and Pp
Ds69335 – Cm8840 – Pp7927	CfEcp57-1/CAP superfamily	Apoplastic	40.1	15.2	15.9	Pry1 protein – 5jys (19.1)
Ds131885 – Cm2721 – Pp10632	VmE02 homologue	Apoplastic	64.2	65.8	64.9	EGF family domain containing protein – 4z81 (8.5)
a Dothistroma septosporum NZE10 (Ds) JGI protein ID; Cyclaneusma minus NZFS809 (Cm) ID (Tarallo et al., 2024); Phytophthora pluvialis NZFS3000 (Pp) ID (Studholme et al., 2016).
b Functional predictions based on tBLASTn and BLASTp searches (E-value<10-5). HP: similarity with other proteins described as hypotheticals.
c Protein sequences were queried at https://github.com/JanaSperschneider/EffectorP-3.0. Dual prediction: apoplastic/cytoplasmic prediction.
d Percentage full-length pairwise amino acid identity between each homologous pair from the three pine pathogens.
e DsCE protein structural predictions were made using AlphaFold2 (Jumper et al., 2021) and the predicted structure was queried against those in the Research Collaboratory for Structural Bioinformatics Protein Data Bank (RCSB PDB), using the protein structure comparison server, Dali (Holm, 2020). The top hit is shown, next to the RCSB PDB accession ID, and in parenthesis the Z-score is shown. A si…
References
Holm, L. (2020). “Using Dali for protein structure comparison” in Structural Bioinformatics: Methods and Protocols. Eds. Z. Gáspári (Springer), 29-42. https://doi.org/10.1007/978-1-0716-0270-6_3.
Jumper, J., Evans, R., Pritzel, A., Green, T., Figurnov, M., Ronneberger, O., Tunyasuvunakool, K., Bates, R., Žídek, A., Potapenko, A., Bridgland, A., Meyer, C., Kohl, S. A. A., Ballard, A. J., Cowie, A., Romera-Paredes, B., Nikolov, S., Jain, R., Adler, J., Back, T., Petersen, S., Reiman, D., Clancy, E., Zielinski, M., Steinegger, M., Pacholska, M., Berghammer, T., Bodenstein, S., Silver, D., Vi…
Studholme, D. J., McDougal, R. L., Sambles, C., Hansen, E., Hardy, G., Grant, M. et al. (2016). Genome sequences of six Phytophthora species associated with forests in New Zealand. Genomics Data, 7, 54-56. doi: 10.1016/j.gdata.2015.11.015.
Tarallo, M., Dobbie, K. B., Leite, L. N., Waters, T. L., Gillard, K. N. T., Sen, D. et al. (2024). Genomic and culture-based analysis of Cyclaneusma minus in New Zealand provides evidence for multiple morphotypes. Phytopathology Research, 6(1), 37. doi: 10.1186/s42483-024-00255-8.
