# Supplementary material for: Foliar Pine Pathogens From Different Kingdoms Share Defence‐Eliciting Effector Proteins
Source: Mol Plant Pathol. 2025 Mar 2;26(3):e70065. doi: 10.1111/mpp.70065 (PMC11872807; doi:10.1111/mpp.70065)
Supplement: Supplementary file 12 — Table S2. Sequence features of Dothistroma septosporum, Cyclaneusma minus and Phytophthora pluvialis proteins. [file MPP-26-e70065-s003.xlsx]

## Sheet: S2
Supplementary Table S2. Sequence features of Dothistroma septosporum, Cyclaneusma minus and Phytophthora pluvialis proteins.
Protein IDa	Description	Sequenceb
Ds69335	CAP	MRSTLAIAAFAAGALAVPYNKEQKRDVVTDIDYVTAYNVVTVTAGQPAATPEAPKHYGHHNNYNNPVAYTTVVTTSSAAPAAYSPPAVEQPATTSSAPAYSASSASGPEPTDYAGKCVYHHNLHRANHSVSDIAWDDGLASIAQTIAESCVYAHNVQEGGGGYGQNIAAGVDAANISAIITDLFYNGEEPYFADQYGKDDPDMTNFELFGHFTQIVWKDTISVGCATVQCPNGLANTGDGVEPVFTVCNYKNPGNYAGEYGANVLQPLGHPTANWNTGSS*
Cm8840	CAP	MQYATIFGALCAAGLAAAAPLQERAVVYDVVTDVIVVTVTDSEPASTYAPAPVYTPVSVSTPPALVSVASPSSSVVVVTSTAPASSYTPPASSYTPPKSSGAKAAIANTVNTVASTSTGGYAAPTDFESTAIYHHNLHRANHSVSDMTYNSTLAGYAATVAATCVFAHDLSEGGGGYGQNIASFGETGDVEALGASSMLAGAITDMWYNGELGLFLPEYYGEANPDFTNFEGWGHFSQLVWKNSNQVGCASQFCPQSTGLFDFDGWFTVCNYGPAGNMGGEYGDNIMKPLGHPSITA*
Pp7927	CAP	MQVSAAISFVAAAVAVVNADSFTAEDQAVWVDRHNYFRTTGLPWSAGDMRRVGWSSDLATTAAATAAKCSATTAAGVNAYQSAASNSSAVVDEAIQQWVVETSMTTLKTLAQPGASGVDVGTGTYNAYSQVLWASTTSVGCATASCSGGDLVVCEYSPAGNDGSSAWYVHADTASDCPSGTTAQTGLCLVEGDAANDQIAAISAGKLTYEVYPAYVADMQTVLIEAARAIANGATSNATRSTTQATTATTATPTATTAAPTSTTATPTATTAAPTSSSKETPSSKETSSSKETSSSKETFSSKEDSSGATKTGSSKKTTASSSSDTSSSAKSSTDSSADSSTKQSSQTTASNSDESAPGTVKASSDNGSTFTNQETSTTTGSSTQQTSGSTSATNTANT…
Ds131885	VmE02 orthologue	MQFRTFIGLAITLAYANATLDPATSNSKGKCPKTIACSASDVSTAIQAAECSHNTRTPGTQTFAVFETDHSYDSSKGAPYGTCSAYTCAVPTTFTSDSDCWTYFWSGSGTASGVGTGCIRSPTTGECGCENSSGQFIAGSSSCT*
Cm2721	VmE02 orthologue	MASLLKSLSLLLAATLVSANVDSCSSNTKGKCPGTLKCSASASSSAIQAAECSHNTRTSETQTFAVFVTDHEYDSSHGAPYGTCEAYTCTPPTEDEMTDVDEDCWTFFWSGEGEESGVGTNCIEDPTTGECGCEDSSGTFIAGSDSCT*
Pp10632	VmE02 orthologue	MHFSVFVALVAAPALVSATLDPASSNSKGKCPSTYSCSATKVSKAIQAAECSHNTRTSTTQTFAVFVTDHQYDGNNGYPYGTCSAYTCDPPTSAEMEDNDDCWTFFWSGNGTDSGEGAGCIKDPTTGDCGCENSDGTFVADSSSCV*
Ds69113	β-trefoil fold	MFSTTVLSLVAFAALASAAPAQGNVVYEAPSYGDPFGVEANGGPIAYKQLTASQGRVYIGGRQDQPTHCSSPQTTHDFATFAWDSSKRVYMYSNSDPVQEVWADARDYGLVGYSTGNQAKPAGNSLSPFEIDAITRVLTFNGVGAKACPAGEGADEWGLWFSDSDRPGNLDGCFAVELKAYKAEGRDRCTYSHI*
Ds71487	β-trefoil fold	MKTVAAASAALLSLASVATAQTVQSKPFYLVLDCASKYNGSALVSCHEGAGIESLCVAATLGSNVKGSTYMLNTTTGEVGDKNAGTPGTLVYKLPISGGVGESEPMQLSYNEASNVALPLFEPSTTATLVAFDKDNHMNIQSYIDDTVVPAKTGELAYYRWYVCKSNYEGTQYSTLNWVAGKYPPQNPSCEKVEVVRKFA*
Ds74283	β-trefoil fold	MKYLALFLALVAFVSAYNNTTAEYKLQTRLKVADVSKQEYDGLYLSSYHTGAGLNDVVFSDEPPLGNATLAATNITANGTTYYNQLFDLGNDFPWGLVMESNIEFYSAWQPVELNAGASGSNYDVSGFFINETGLQWTSNPGQVGTDDDEFGGWLVCDWWHGVPQLFFRISYYSSSVYQAPASCADVYLIPQYI*
Cm2492	β-trefoil fold	MKSAVFASIFAFAASSALAQYDTQSPSFYLQLISDNSTINGSYLTSCHSGAAIESLCLYGPEAADPDMAETFKLNTTSPYVANATGLITWVLQGSNFNESEILNFYYNPTSNIAMPLFEPSETGQAIAFDCEDNAYISAYLNYSTSPPSYYGEDGASVQAFYNWYLCRTNDEGYTYETVVWVTAGEPVTPDCSAVDLHRVFV*
Pp12323	β-trefoil fold	MVPASATAATVHGSSVSNAYLQPTSQDTVVGAASTGKWGQHWFWDANSNHLMSKTNGQCLDAYEAWNGGRVHTYACLATEGNQKWSYDATNQMIKHVKHTGFCLVFDNSSNKLLQLKSCNSGDSTQRITIEAA*
a Dothistroma septosporum NZE10 (Ds) JGI protein ID; Cyclaneusma minus NZFS809 (Cm) ID (Tarallo et al., 2024); Phytophthora pluvialis NZFS3000 (Pp) ID (Studholme et al., 2016).
b Predicted signal peptide is underlined; green corresponds to the predicted intrinsically disordered region; red corresponds to the predicted CAP domain; blue corresponds to the predicted transmembrane domain.
Reference
Studholme, D. J., McDougal, R. L., Sambles, C., Hansen, E., Hardy, G., Grant, M. et al. (2016). Genome sequences of six Phytophthora species associated with forests in New Zealand. Genomics Data, 7, 54-56. doi: 10.1016/j.gdata.2015.11.015.
