# Supplementary material for: Foliar Pine Pathogens From Different Kingdoms Share Defence‐Eliciting Effector Proteins
Source: Mol Plant Pathol. 2025 Mar 2;26(3):e70065. doi: 10.1111/mpp.70065 (PMC11872807; doi:10.1111/mpp.70065)
Supplement: Supplementary file 13 — Table S3. Copy number determination of Dothistroma septosporum NZE10 complementation strains. [file MPP-26-e70065-s014.xlsx]

## Sheet: S3
Supplementary Table S3. Copy number determination of Dothistroma septosporum NZE10 complementation strains.
DsCE genea	Strain nameb	Ct reference	ΔCt referencec	Ct target	ΔCt targetc	Ratiod	Copy number
Ds69335	WT	19.2	-	19.7	-	1	1
	Ds69335 T2-Co	19.8	-0.58	19.3	0.49	1.98	2
Ds74283	WT	19.3	-	19.4	-	1	1
	Ds74283 T3-Co	19.6	-0.36	18.3	1.1	2.44	2
Ds131885	WT	19.3	-	19.9	-	1	1
	Ds131885 T9-Co	19.5	-0.22	18.7	1.24	2.49	2
a Joint Genome Institute (JGI) protein ID corresponding to the Dothistroma septosporum NZE10 (Ds) candidate effector (CE) gene of interest that was disrupted.
b D. septosporum strains with a targeted candidate effector gene disruption used for gene complementation (Co). WT: wild-type.
c ΔCt reference: difference in the cycle threshold (Ct) between the complementation strain and the WT fungus from amplification of each of the target and reference genes. A single copy DsAflR gene was used as reference (Chettri et al., 2013).
d The ratio was calculated using the following formula: Ratio: [(E target)^ΔCt target (WT-DsCE gene)]/[(E reference)^ΔCt reference (WT-DsCE gene)], considering the primer efficiency (E). DsAflR had a primer efficiency of 1.93.
Reference
Chettri, P., Ehrlich, K. C., Cary, J. W., Collemare, J., Cox, M. P., Griffiths, S. A. et al. (2013). Dothistromin genes at multiple separate loci are regulated by AflR. Fungal Genetics and Biology, 51, 12-20. doi: 10.1016/j.fgb.2012.11.006.
