# Supplementary material for: Foliar Pine Pathogens From Different Kingdoms Share Defence‐Eliciting Effector Proteins
Source: Mol Plant Pathol. 2025 Mar 2;26(3):e70065. doi: 10.1111/mpp.70065 (PMC11872807; doi:10.1111/mpp.70065)
Supplement: Supplementary file 14 — Table S4. Growth rate and sporulation assays involving candidate effector gene disruption and complementation strains of Dothistroma septosporum. [file MPP-26-e70065-s016.xlsx]

## Sheet: S4
Supplementary Table S4. Growth rate and sporulation assays involving candidate effector gene disruption and complementation strains of Dothistroma septosporum.
DsCE genea	Strainb	Growth rate (mm/day)c	P (T-test)d	Sporulation (spores/mL)e	P (T-test)d
	WT	0.63 ± 0.03	-	3.79E+06 ± 1.32E+06	-
Ds69335	Ds69335 T2-D	0.61 ± 0.06	0.5	2.65E+06 ± 2.95E+04	0.29
	Ds69335 T40-D	0.60 ± 0.03	0.08	3.00E+06 ± 4.87E+05	0.47
	Ds69335 T2-Co	0.59 ± 0.05	0.09	3.33E+06 ± 5.64E+05	0.67
Ds74283	Ds74283 T3-D	0.61 ± 0.03	0.32	2.96E+06 ± 6.05E+05	0.46
	Ds74283 T56-D	0.61 ± 0.04	0.28	7.73E+06 ± 2.62E+06	0.13
	Ds74283 T3-Co	0.61 ± 0.06	0.56	1.67E+06 ± 6.42E+05	0.11
Ds131885	Ds131885 T9-D	0.58 ± 0.08	0.16	4.00E+06 ± 2.22E+05	0.84
	Ds131885 T47-D	0.59 ± 0.04	0.1	2.83E+06 ± 8.48E+05	0.44
	Ds131885 T9-Co	0.60 ± 0.04	0.11	2.83E+06 ± 1.79E+05	0.37
a Joint Genome Institute (JGI) protein ID corresponding to the Dothistroma septosporum NZE10 (Ds) candidate effector (CE) gene of interest that was disrupted.
b D. septosporum strains with a targeted candidate effector gene disruption are indicated by “D”; complementation strains are indicated by “Co”. WT: wild-type.
c Mean (± standard deviation) radial growth measured from three replicate plates per strain with three agar plugs each, after 3 weeks growth, shown as millimetres per day (mm).
d P>0.05, using Student’s t-test, indicates no significant difference between WT and candidate effector gene disruption or complementation strains.
e Mean (± standard deviation) sporulation measured from three replicate plates per strain inoculated with 1x105 spores/mL, incubated for 7 days, shown as spores per millilitre (mL).
