# Supplementary material for: Foliar Pine Pathogens From Different Kingdoms Share Defence‐Eliciting Effector Proteins
Source: Mol Plant Pathol. 2025 Mar 2;26(3):e70065. doi: 10.1111/mpp.70065 (PMC11872807; doi:10.1111/mpp.70065)
Supplement: Supplementary file 15 — Table S5. Searches for Phytophthora β‐trefoil proteins using the Foldseek server. [file MPP-26-e70065-s008.xlsx]

## Sheet: S5
Supplementary Table S5. Searches for Phytophthora β-trefoil proteins using the Foldseek server.
Ds IDa	Foldseek hitb	Organism	Uniprot IDc	Pp hit IDd	RCSB PDB hite
Ds69113	AF-W2XDZ5-F1-model_v3 - TM-score 0.43	Phytophthora parasitica	W2XDZ5	Pp12323	Beta-galactoside-specific lectin 1 - 4eb2 (19.0)
Ds71487	AF-A0A329SBG6-F1-model_v3 - TM-score 0.47	Phytophthora cactorum	A0A329SBG6	Pp7483	Ubiquitin-like protein ATG12 - 4gdk (20.4)
Ds74283	AF-A0A329SBG6-F1-model_v3 - TM-score 0.52	Phytophthora cactorum	A0A329SBG6	Pp7483	Ubiquitin-like protein ATG12 - 4gdk (20.4)
Ds75860	AF-A0A225WF42-F1-model_v3 - TM-score 0.49	Phytophthora megakarya	A0A225WF42	Pp7483	Ubiquitin-like protein ATG12 - 4gdk (20.4)
a Dothistroma septosporum (Ds) protein IDs in the Joint Genome Institute (JGI) database.
b The AlphaFold2-predicted tertiary structure of each D. septosporum protein was queried against the Foldseek server (https://search.foldseek.com/search) using Phytophthora species as the taxonomic filter. Only the top hit is shown.
c Uniprot ID of each protein identified by Foldseek.
d The amino acid sequence of each protein identified by the Foldseek server was used in BLASTp (E-value <10-5) searches against predicted proteins of Phytophthora pluvialis (Studholme et al., 2016)
e P. pluvialis protein structure predictions were made using AlphaFold2 (Jumper et al., 2021) and the predicted structures were queried against those in the Research Collaboratory for Structural Bioinformatics Protein Data Bank (RCSB PDB), using the protein structure comparison server, Dali (Holm, 2020). The top hit is shown, next to the RCSB PDB accession ID, and in parenthesis the Z-score is sh…
References
Holm, L. (2020). “Using Dali for protein structure comparison” in Structural Bioinformatics: Methods and Protocols. Eds. Z. Gáspári (Springer), 29-42. https://doi.org/10.1007/978-1-0716-0270-6_3.
Jumper, J., Evans, R., Pritzel, A., Green, T., Figurnov, M., Ronneberger, O., Tunyasuvunakool, K., Bates, R., Žídek, A., Potapenko, A., Bridgland, A., Meyer, C., Kohl, S. A. A., Ballard, A. J., Cowie, A., Romera-Paredes, B., Nikolov, S., Jain, R., Adler, J., Back, T., Petersen, S., Reiman, D., Clancy, E., Zielinski, M., Steinegger, M., Pacholska, M., Berghammer, T., Bodenstein, S., Silver, D., Vi…
Studholme, D. J., McDougal, R. L., Sambles, C., Hansen, E., Hardy, G., Grant, M. et al. (2016). Genome sequences of six Phytophthora species associated with forests in New Zealand. Genomics Data, 7, 54-56. doi: 10.1016/j.gdata.2015.11.015.
