# Supplementary material for: Foliar Pine Pathogens From Different Kingdoms Share Defence‐Eliciting Effector Proteins
Source: Mol Plant Pathol. 2025 Mar 2;26(3):e70065. doi: 10.1111/mpp.70065 (PMC11872807; doi:10.1111/mpp.70065)
Supplement: Supplementary file 16 — Table S6. Primers used in this study. [file MPP-26-e70065-s010.xlsx]

## Sheet: S6
Supplementary Table S6. Primers used in this study.
Primer name	Sequence 5' - 3'	Purpose
Ds69335 fw	GGTCTCGCAAGGTCCCGTACAACAAGGAGCAG	Golden Gate pICH86988 cloning
Ds69335 rv	GGTCTCGAAGCTACGATGAGCCGGTGTTCCA
Cm8840 fw	Synthesized
Cm8840 rv
Pp7927 fw	GGTCTCGCAAGGACAGCTTCACCGCCGAG
Pp7927 rv	GGTCTCGAAGCTTAAATGATCCGGATGCCGCC
Ds131885 fw	GGTCTCGCAAGACTTTGGACCCTGCGACC
Ds131885 rv	GGTCTCGAAGCCTATGTACAGCTAGAACTTCCCG
Cm2721 fw	GGTCTCGCAAGAATGTAGACTCATGCTCCTCCA
Cm2721 rv	GGTCTCGAAGCTCAAGTGCAGCTGTCGC
Pp10632 fw	GGTCTCGCAAGACACTCGACCCGGCCAGC
Pp10632 rv	GGTCTCGAAGCTTACACGCAGCTGCTGCTGTCG
Ds131885 fw	CCCGGGCCCGACTACAAGGACGACGATGACAAGACTTTGGACCCTGCGACCTC	pPic9-His6 cloning
Ds131885 rv	GGGAATTCCTATGTACAGCTAGAACTTCCCGCTAT
Cm2721 fw	CCCGGGCCCGACTACAAGGACGACGATGACAAGAATGTAGACTCATGCTCCTCCA
Cm2721 rv	GGGAATTCTCAAGTGCAGCTGTCGC
Pp10632 fw	CCCGGGCCCGACTACAAGGACGACGATGACAAGACACTCGACCCGGCCAGCTCCAAC T
Pp10632 rv	GGGAATTCTTACACGCAGCTGCTGCTGTCGGCG
Ds69335 sgRNA fw	GTCACTCCGTCTCTGACATCGCG	sgRNA synthesis
Ds69335 sgRNA rv	AACCGCGATGTCAGAGACGGAGT
Ds74283 sgRNA fw	GTCGTTGTTGTAGGCAGAGACGA
Ds74283 sgRNA rv	AACTCGTCTCTGCCTACAACAAC
Ds131885 sgRNA fw	GTCCCTTGCTGTTGGAGGTCGCA
Ds131885 sgRNA rv	AACTGCGACCTCCAACAGCAAGG
5'flank Ds69335 fw	GGGTTTTCCCAGTCACGACCGATGGGACTTCGACGCGG	donor DNA flank amplification
5'flank Ds69335 rv	GGAACAACTGGCATGAATTCTCAGAGACGGAGTGATTGGCAC
3'flank Ds69335 fw	AGGTAATCCTTCTTTCTAGATCGGACGACGGTCTCGC
3'flank Ds69335 rv	ATTTCACACAGGAAACAGCTTAGGGCGCTTAGAGCCTTGA
5'flank Ds74283 fw	GGGTTTTCCCAGTCACGACGTGCAGGCTGCGATACGAGA
5'flank Ds74283 rv	GAACAACTGGCATGAATTCAAGCAACGAGGGCCAGAAAGA
3'flank Ds74283 fw	GGTAATCCTTCTTTCTAGATGCCTACAACAACACAACTGC
3'flank Ds74283 rv	ACAATTTCACACAGGAAACAGCTGTACACGAGCTGCACGA
5'flank Ds131885 fw	AGGGTTTTCCCAGTCACGACTCTCTTGCTGGACCTTCGAG
5'flank Ds131885 rv	GGGAACAACTGGCATGAATTCGAGTCCAAAGTGGCATTCGC
3'flank Ds131885 fw	AGAGGTAATCCTTCTTTCTAGATCCAACAGCAAGGGCAAG
3'flank Ds131885 rv	TTCACACAGGAAACAGCCCAAAATACTGCTTTCTATCGGA
MT91 fw	ATGCGCTCCACTCTTGC	Screening CRISPR/Cas9 transformants
MT92 rv	CTACGATGAGCCGGTGTTCC
MT93 fw	CAGGGCTGATGAGGTGAAGT
MT94 rv	GTCAATGTTATAGAGATGTGCGGT
MT95 fw	ATGAAGTACCTTGCCCTCTTTCT
MT96 rv	TCAGATGTATTGCGGAATGAGGT
MT97 fw	GAGGAATTGCTGATGAACAAGGTC
MT98 rv	AGAAGCTCGCTCATTATGTTTCCA
MT99 fw	ATGCAGTTCCGTACTTTCATTGG
MT100 rv	CTATGTACAGCTAGAACTTCCCGC
MT101 fw	TGCCGGAACCTCTGCTTC
MT102 rv	ATACGCCGGCATGATTTGAAC
Ds69335 probe fw	CAACTTTGAGCTTTTCGGT	Southern hybridization probe amplification
Ds69335 probe rv	AGCAACGGGACAAGTCA
Ds74283 probe fw	GACAAACATCACCGCAAATG
Ds74283 probe rv	TGTACACGAGCTGCACGAAA
Ds131885 probe fw	CAAACGTTCGCAGTCTTTGA
Ds131885 probe rv	CCAAAATACTGCTTTCTATCGGATTCC
Ds69335_Co fw	ATGCATGGGCCCCACATCACACACGTCACGGA	Complementation sequence amplification
Ds69335_Co rv	ATGCATTCTAGAGTTATAGAGATGTGCGGTGCG
Ds74283_Co fw	ATGCATGGGCCCCCGGAGGTCGAATTGAACCG
Ds74283_Co rv	ATGCATTCTAGATGTACACGAGCTGCACGAAA
Ds131885_Co fw	ATGCATGGGCCCCTTCCTCGAGCACCATCTGG
Ds131885_Co rv	ATGCATTCTAGACCAAAATACTGCTTTCTATCGGATT
Ds69335 fw	CAGAACATTGCAGCTGGTGT	Copy number determinadtion
Ds69335 rv	GTCATGTCTGGGTCGTCCTT
Ds74283 fw	GACAAACATCACCGCAAATG
Ds74283 rv	GTTGATGAAGAAGCCGGAGA
Ds131885 fw	GACCTTCACGTCCGACTCAG
Ds131885 rv	TGTTCTCACAGCCACACTCG
NbActin-F	TGGTCGTACCACCGGTATTGTGTT	Analysis of Nicotiana benthamiana defense genes expression
NbActin-R	TCACTTGCCCATCAGGAAGCTCAT
qRT-NbHIN1-F	CCAACTTGAACGGAGCCTATTA
qRT-NbHIN1-R	AGGCATCCAAAGAGACAACTAC
qRT-NbHSR203J-F	ACGCAGATTTCAACCGAGTAT
qRT-NbHSR203J-R	GCCAGTCGCATTGGAGATAA
qRT-NbPR1a-F	CCGCCTTCCCTCAACTCAAC
qRT-NbPR1a-R	GCACAACCAAGACGTACTGAG
qRT-NbPR2-F	AGGTGTTTGCTATGGAATGC
qRT-NbPR2-R	TCTGTACCCACCATCTTGC
qRT-NbPR4-F	GGCCAAGATTCCTGTGGTAGAT
qRT-NbPR4-R	CACTGTTGTTTGAGTTCCTGTTCCT
qRT-NbLOX-F	AAAACCTATGCCTCAAGAAC
qRT-NbLOX-R	ACTGCTGCATAGGCTTTGG
qRT-NbERF1-F	GCTCTTAACGTCGGATGGTC
qRT-NbERF1-R	AGCCAAACCCTAGCTCCATT
qRT-NbAcre31-F	AATTCGGCCATCGTGATCTTGGTC
qRT-NbAcre31-R	GAGAAACTGGGATTGCCTGAAGGA
qRT-NbWRKY7-F	CACAAGGGTACAAACAACACAG
qRT-NbWRKY7-R	GGTTGCATTTGGTTCATGTAAG
qRT-NbWRKY8-F	AACAATGGTGCCAATAATGC
qRT-NbWRKY8-R	TGCATATCCTGAGAAACCATT
