# Supplementary material for: Foliar Pine Pathogens From Different Kingdoms Share Defence‐Eliciting Effector Proteins
Source: Mol Plant Pathol. 2025 Mar 2;26(3):e70065. doi: 10.1111/mpp.70065 (PMC11872807; doi:10.1111/mpp.70065)
Supplement: Supplementary file 17 — Table S7. Dothistroma septosporum sequence details for flanks used to generate donor DNA for homologous recombination and complementation strains. [file MPP-26-e70065-s015.xlsx]

## Sheet: S7
Supplementary Table S7. Dothistroma septosporum sequence details for flanks used to generate donor DNA for homologous recombination and complementation strains.
donor DNA
DsCE genea	Flank	Sizeb	Chromosomec	nt positiond
Ds69335	5'	1395	2	1,021,170 to 1,022,564
	3'	1000		1,020,163 to 1,021,162
Ds74283	5'	966	9	714,367 to 715,332
	3'	859		715,340 to 716,198
Ds131885	5'	1000	6	1,668,852 to 1.669,851
	3'	840		1,668,005 to 1.668,844
complementation strains
DsCE genea	CDS position – chromosomee	CDS + flanks positionf	Flank size (bp)b
Ds69335	1,020,671 to 1,021,564 – Chr 2	1,020,133 to 1,022,264	5’ – 700 and 3’ – 538
Ds74283	715,296 to 715,932 – Chr 9	714,596 to 716,198	5’ – 700 and 3’ – 266
Ds131885	1,668,375 to 1,668,916 – Chr 6	1,668,005 to 1,669,616	5’ – 700 and 3’ – 370
a Joint Genome Institute (JGI) protein ID corresponding to the Dothistroma septosporum NZE10 (Ds) candidate effector (CE) gene of interest that was disrupted.
b Length of the flank in base pairs (bp).
c Chromosome location of the candidate effector gene in the D. septosporum NZE10 genome (de Wit et al., 2012).
d Nucleotide (nt) position of the start and end of the flank sequence.
e Nucleotide and chromosome (Chr) location of the coding sequence (CDS) of each targeted candidate effector gene in the D. septosporum NZE10 genome.
f Nucleotide position of the genomic region (CDS plus flanks) used to generate the complementation plasmids.
					`
Reference
de Wit, P. J., van der Burgt, A., Okmen, B., Stergiopoulos, I., Abd-Elsalam, K. A., Aerts, A. L. et al. (2012). The genomes of the fungal plant pathogens Cladosporium fulvum and Dothistroma septosporum reveal adaptation to different hosts and lifestyles but also signatures of common ancestry. PLoS Genetics, 8(11), e1003088. doi: 10.1371/journal.pgen.1003088.
